# Supplementary material for: Cell Cycle-Dependent Dynamics of the Golgi-Centrosome Association in Motile Cells
Source: Cells. 2020 Apr 25;9(5):1069. doi: 10.3390/cells9051069 (PMC7290758; doi:10.3390/cells9051069)
Supplement: Supplementary file 1 [file cells-09-01069-s001.zip]

Archive with 58 entries (55 files):
- Frye_Supplementary Materials/
- __MACOSX/._Frye_Supplementary Materials
- Frye_Supplementary Materials/.DS_Store
- __MACOSX/Frye_Supplementary Materials/._.DS_Store
- Frye_Supplementary Materials/Frye_Supp Figures and Legends/
- __MACOSX/Frye_Supplementary Materials/._Frye_Supp Figures and Legends
- Frye_Supplementary Materials/Frye_Supp Movies and Legends/
- __MACOSX/Frye_Supplementary Materials/._Frye_Supp Movies and Legends
- Frye_Supplementary Materials/Frye_Supp Figures and Legends/.DS_Store
- __MACOSX/Frye_Supplementary Materials/Frye_Supp Figures and Legends/._.DS_Store
- Frye_Supplementary Materials/Frye_Supp Figures and Legends/Supp Figure 1.jpg
- __MACOSX/Frye_Supplementary Materials/Frye_Supp Figures and Legends/._Supp Figure 1.jpg
- Frye_Supplementary Materials/Frye_Supp Figures and Legends/Supp Figure 2.jpg
- __MACOSX/Frye_Supplementary Materials/Frye_Supp Figures and Legends/._Supp Figure 2.jpg
- Frye_Supplementary Materials/Frye_Supp Figures and Legends/Supp Figure 3.jpg
- __MACOSX/Frye_Supplementary Materials/Frye_Supp Figures and Legends/._Supp Figure 3.jpg
- Frye_Supplementary Materials/Frye_Supp Figures and Legends/Frye_Supp Figures and Legends.docx
- __MACOSX/Frye_Supplementary Materials/Frye_Supp Figures and Legends/._Frye_Supp Figures and Legends.docx
- Frye_Supplementary Materials/Frye_Supp Movies and Legends/.DS_Store
- __MACOSX/Frye_Supplementary Materials/Frye_Supp Movies and Legends/._.DS_Store
- Frye_Supplementary Materials/Frye_Supp Movies and Legends/Movie8.mov
- __MACOSX/Frye_Supplementary Materials/Frye_Supp Movies and Legends/._Movie8.mov
- Frye_Supplementary Materials/Frye_Supp Movies and Legends/Movie9.mov
- __MACOSX/Frye_Supplementary Materials/Frye_Supp Movies and Legends/._Movie9.mov
- Frye_Supplementary Materials/Frye_Supp Movies and Legends/Movie18.mov
- __MACOSX/Frye_Supplementary Materials/Frye_Supp Movies and Legends/._Movie18.mov
- Frye_Supplementary Materials/Frye_Supp Movies and Legends/Movie2.mov
- __MACOSX/Frye_Supplementary Materials/Frye_Supp Movies and Legends/._Movie2.mov
- Frye_Supplementary Materials/Frye_Supp Movies and Legends/Movie14.mov
- __MACOSX/Frye_Supplementary Materials/Frye_Supp Movies and Legends/._Movie14.mov
- Frye_Supplementary Materials/Frye_Supp Movies and Legends/Movie15.mov
- __MACOSX/Frye_Supplementary Materials/Frye_Supp Movies and Legends/._Movie15.mov
- Frye_Supplementary Materials/Frye_Supp Movies and Legends/Movie3.mov
- __MACOSX/Frye_Supplementary Materials/Frye_Supp Movies and Legends/._Movie3.mov
- Frye_Supplementary Materials/Frye_Supp Movies and Legends/Movie1.mov
- __MACOSX/Frye_Supplementary Materials/Frye_Supp Movies and Legends/._Movie1.mov
- Frye_Supplementary Materials/Frye_Supp Movies and Legends/Movie17.mov
- __MACOSX/Frye_Supplementary Materials/Frye_Supp Movies and Legends/._Movie17.mov
- Frye_Supplementary Materials/Frye_Supp Movies and Legends/Movie16.mov
- __MACOSX/Frye_Supplementary Materials/Frye_Supp Movies and Legends/._Movie16.mov
- Frye_Supplementary Materials/Frye_Supp Movies and Legends/Movie4.mov
- __MACOSX/Frye_Supplementary Materials/Frye_Supp Movies and Legends/._Movie4.mov
- Frye_Supplementary Materials/Frye_Supp Movies and Legends/Movie12.mov
- __MACOSX/Frye_Supplementary Materials/Frye_Supp Movies and Legends/._Movie12.mov
- Frye_Supplementary Materials/Frye_Supp Movies and Legends/Frye_Supplemental Movies Legend.docx
- __MACOSX/Frye_Supplementary Materials/Frye_Supp Movies and Legends/._Frye_Supplemental Movies Legend.docx
- Frye_Supplementary Materials/Frye_Supp Movies and Legends/Movie13.mov
- __MACOSX/Frye_Supplementary Materials/Frye_Supp Movies and Legends/._Movie13.mov
- Frye_Supplementary Materials/Frye_Supp Movies and Legends/Movie5.mov
- __MACOSX/Frye_Supplementary Materials/Frye_Supp Movies and Legends/._Movie5.mov
- Frye_Supplementary Materials/Frye_Supp Movies and Legends/Movie7.mov
- __MACOSX/Frye_Supplementary Materials/Frye_Supp Movies and Legends/._Movie7.mov
- Frye_Supplementary Materials/Frye_Supp Movies and Legends/Movie11.mov
- __MACOSX/Frye_Supplementary Materials/Frye_Supp Movies and Legends/._Movie11.mov
- Frye_Supplementary Materials/Frye_Supp Movies and Legends/Movie10.mov
- __MACOSX/Frye_Supplementary Materials/Frye_Supp Movies and Legends/._Movie10.mov
- Frye_Supplementary Materials/Frye_Supp Movies and Legends/Movie6.mov
- __MACOSX/Frye_Supplementary Materials/Frye_Supp Movies and Legends/._Movie6.mov
